# Supplementary material for: ﻿Alseodaphnopsismaguanensis is conspecific with A.hokouensis (Lauraceae) based on morphological and molecular evidence
Source: PhytoKeys. 2024 Jun 3;242:281–91. doi: 10.3897/phytokeys.242.115679 (PMC11165264; doi:10.3897/phytokeys.242.115679)
Supplement: XML Treatment for Alseodaphnopsis hokouensis [file phytokeys.242.115679-treatment1.xml]

<!DOCTYPE tp:taxon-treatment
  PUBLIC "-//TaxonX//DTD Taxonomic Treatment Publishing DTD v0 20100105//EN" "tax-treatment-NSO.dtd">
<tp:taxon-treatment xmlns:tp="http://www.plazi.org/taxpub"><tp:treatment-meta><kwd-group><label>Taxon classification</label><kwd>
                <named-content content-type="kingdom">Plantae</named-content>
              </kwd><kwd>
                <named-content content-type="order">Laurales</named-content>
              </kwd><kwd>
                <named-content content-type="family">Lauraceae</named-content>
              </kwd></kwd-group><mixed-citation publication-type="journal"><person-group><name><surname>Li</surname><given-names>Lang</given-names></name><name><surname>Zou</surname><given-names>Dian-Yang</given-names></name><name><surname>Mao</surname><given-names>Ya-Meng</given-names></name><name><surname>Li</surname><given-names>Jie</given-names></name></person-group><article-title>﻿<italic><tp:taxon-name><tp:taxon-name-part taxon-name-part-type="genus" reg="Alseodaphnopsis">Alseodaphnopsis</tp:taxon-name-part><tp:taxon-name-part taxon-name-part-type="species" reg="maguanensis">maguanensis</tp:taxon-name-part></tp:taxon-name></italic> is conspecific with <italic><tp:taxon-name><tp:taxon-name-part taxon-name-part-type="genus" reg="Alseodaphnopsis">A.</tp:taxon-name-part><tp:taxon-name-part taxon-name-part-type="species" reg="hokouensis">hokouensis</tp:taxon-name-part></tp:taxon-name></italic> (<tp:taxon-name><tp:taxon-name-part taxon-name-part-type="family">Lauraceae</tp:taxon-name-part></tp:taxon-name>) based on morphological and molecular evidence</article-title><source>PhytoKeys</source><day>03</day><month>06</month><year>2024</year><volume>242</volume><fpage>281</fpage><lpage>291</lpage><pub-id pub-id-type="doi">10.3897/phytokeys.242.115679</pub-id></mixed-citation></tp:treatment-meta><tp:nomenclature><label>﻿</label><tp:taxon-name>
              <object-id xmlns:xlink="http://www.w3.org/1999/xlink" content-type="arpha" xlink:type="simple">5AAF0A7D-40FF-5373-A780-3E21F937DEA8</object-id>
              <tp:taxon-name-part taxon-name-part-type="genus" reg="Alseodaphnopsis">Alseodaphnopsis</tp:taxon-name-part>
              <tp:taxon-name-part taxon-name-part-type="species" reg="hokouensis">hokouensis</tp:taxon-name-part>
            </tp:taxon-name><tp:taxon-authority>(H. W. Li) H. W. Li &amp; J. Li</tp:taxon-authority><tp:nomenclature-citation-list><tp:nomenclature-citation><tp:taxon-name>
                  <tp:taxon-name-part taxon-name-part-type="genus" reg="Alseodaphne">Alseodaphne</tp:taxon-name-part>
                  <tp:taxon-name-part taxon-name-part-type="species" reg="hokouensis">hokouensis</tp:taxon-name-part>
                </tp:taxon-name><comment>H. W. Li, Act Phytotax. Sin. 17 (2): 71. 1979. Basionym. Type: CHINA. Yunnan Province: Hekou County, 10 May 1953, K. H. Tsai <italic>1039</italic> (holotype: KUN [KUN0047456!]; isotype: KUN [KUN0108581!]).</comment></tp:nomenclature-citation><tp:nomenclature-citation><tp:taxon-name>
                  <tp:taxon-name-part taxon-name-part-type="genus" reg="Alseodaphnopsis"/>
                  <tp:taxon-name-part taxon-name-part-type="species" reg="maguanensis"/>
                </tp:taxon-name><comment>= <tp:taxon-name><tp:taxon-name-part taxon-name-part-type="genus" reg="Alseodaphnopsis">Alseodaphnopsis</tp:taxon-name-part><tp:taxon-name-part taxon-name-part-type="species" reg="maguanensis">maguanensis</tp:taxon-name-part></tp:taxon-name> L. Li &amp; J. Li, PhytoKeys 138: 27–39. 2020. <bold>syn. nov.</bold> Type: CHINA. Yunnan Province: Maguan County, 14 May 2016, Lang Li et al. <italic>GLQ26</italic> (holotype: HITBC!). </comment></tp:nomenclature-citation></tp:nomenclature-citation-list></tp:nomenclature><tp:treatment-sec sec-type="description" id="SECID0EIQBG"><title>Revised description.</title><p>Trees evergreen, up to 20 m tall. Branchlets terete, 3–6 mm in diameter, greyish, striate, glabrous, with lenticels and leaf scars. Terminal buds subglobose, ca. 2 mm in diameter; bud scales broadly ovate, acute at apex, glabrous. Leaves clustered at apex of branchlet, alternate or subverticillate; petiole robust, 2–3 mm thick, 1.5–3 cm long, concave-convex; leaf blade green adaxially, glaucous abaxially when young, but green or pale green when mature, oblong-obovate or oblong-oblanceolate, sometimes elliptic to oblong, 10.5–32 × 3.5–9 cm, subleathery to leathery, glabrous on both surfaces, mid-rib elevated abaxially, impressed adaxially, lateral veins 8–13 pairs, slightly elevated on both surfaces, oblique, evanescent and interconnected near leaf margin, transverse veins and veinlets densely reticulate, conspicuous on both surfaces when dry, base cuneate to broadly cuneate, apex shortly acuminate, sometimes abruptly shortly acuminate. Panicles subterminal, clustered at apex of branchlet, 10.5–20 cm, many-flowered; peduncle branched at middle or above, peduncle and rachis glabrous; bracts and bracteoles linear, ca. 1.5 mm, acute, ciliate, caducous. Pedicels slender, 3–8 mm, slightly dilated on top, glabrous. Flowers small, ca. 2.5 mm. Perianth tube short; perianth lobes 6, broadly ovate, slightly acute, glabrous outside, pubescent inside, subequal, outer ones ca. 2 × 1.5 mm, inner ones ca. 2.5 × 2 mm, deciduous. Fertile stamens 9, minute, 1.5–2 mm in 1<sup>st</sup> and 2<sup>nd</sup> whorls, 1.7–2.2 mm in 3<sup>rd</sup> whorl; filaments villous, 0.7–1 mm in 1<sup>st</sup> and 2<sup>nd</sup> whorls, 1–1.2 mm in 3<sup>rd</sup> whorl, those of 3<sup>rd</sup> whorl each with 2 shortly stalked orbicular-cordate glands at base, others glandless; anthers of 1<sup>st</sup> and 2<sup>nd</sup> whorls ovate, almost as long as filaments, with introrse cells, those of 3<sup>rd</sup> whorl elliptic, slightly shorter than filaments, with extrorse cells. Staminodes conspicuous, ca. 1.5 mm, sagittate, stalked. Ovary ovoid, 1.2–1.5 mm, glabrous, attenuate into a 0.5–0.8 mm long style; stigma discoid, inconspicuous. Infructescence subterminal, 10–18 cm, robust, glabrous, with one or two well-developed fruits. Fruit oblate, 4–5 × 5–6 cm, immature fruit green, brown when mature, fruit stalk robust, 3–4 mm in diameter, apex dilated, 5–10 mm in diameter, sometimes nearly cylindrical, fleshy and warty when fresh.</p></tp:treatment-sec><tp:treatment-sec sec-type="phenology" id="SECID0ECRBG"><title>Phenology.</title><p>Flowering from May to June and fruiting from July to September.</p></tp:treatment-sec><tp:treatment-sec sec-type="distribution" id="SECID0EHRBG"><title>Distribution and habitat.</title><p>Hekou County and Maguan County, Yunnan Province, China. Tropical limestone forests in valleys, usually near streams, at an elevation of 150–850 m.</p></tp:treatment-sec><tp:treatment-sec sec-type="conservation status" id="SECID0EMRBG"><title>Conservation status.</title><p>Currently, <italic><tp:taxon-name><tp:taxon-name-part taxon-name-part-type="genus" reg="Alseodaphnopsis">Alseodaphnopsis</tp:taxon-name-part><tp:taxon-name-part taxon-name-part-type="species" reg="hokouensis">hokouensis</tp:taxon-name-part></tp:taxon-name></italic> is known from Hekou Country and Maguan Country (Yunnan Province, China) with four populations (Fig. <xref ref-type="fig" rid="F1">1</xref>). Two populations found in Maguan Country are all located in Gulinqing Provincial Nature Reserve, each with about 20 mature individuals (Fig. <xref ref-type="fig" rid="F4">4</xref>). The other two populations found in Hekou Country, each with about 10 mature individuals, are not located in any nature reserve and those individuals mostly occur on the roadsides or in strongly-disturbed forests near the villages (Fig. <xref ref-type="fig" rid="F4">4</xref>). No individual was found at the type locality, Masike, Nanxi Town, Hekou County. According to the IUCN Red List Categories and Criteria version 15.1 (July 2022), the conservation status of <italic><tp:taxon-name><tp:taxon-name-part taxon-name-part-type="genus" reg="Alseodaphnopsis">Alseodaphnopsis</tp:taxon-name-part><tp:taxon-name-part taxon-name-part-type="species" reg="hokouensis">hokouensis</tp:taxon-name-part></tp:taxon-name></italic> is re-evaluated as Critically Endangered (CR, C2a(i)).</p><fig id="F4" position="float" orientation="portrait"><object-id xmlns:xlink="http://www.w3.org/1999/xlink" content-type="doi" xlink:type="simple">10.3897/phytokeys.242.115679.figure4</object-id><object-id xmlns:xlink="http://www.w3.org/1999/xlink" content-type="arpha" xlink:type="simple">0C5C667B-BC13-5513-A4B1-B52AD10DD2F2</object-id><label>Figure 4.</label><caption><p>Different habitats of <italic><tp:taxon-name><tp:taxon-name-part taxon-name-part-type="genus" reg="Alseodaphnopsis">Alseodaphnopsis</tp:taxon-name-part><tp:taxon-name-part taxon-name-part-type="species" reg="hokouensis">hokouensis</tp:taxon-name-part></tp:taxon-name></italic><bold>A</bold> in the forest of the Nature Reserve <bold>B</bold> on the roadside <bold>C</bold> in the strongly disturbed forest near the village.</p></caption><graphic xmlns:xlink="http://www.w3.org/1999/xlink" xlink:href="phytokeys-242-281_article-115679__-g004.jpg" position="float" orientation="portrait" xlink:type="simple" id="oo_1061321.jpg"><uri content-type="original_file" xlink:type="simple">https://binary.pensoft.net/fig/1061321</uri></graphic></fig></tp:treatment-sec><tp:treatment-sec sec-type="material" id="SECID0ESTBG"><title>Additional specimens examined.</title><p>China. Yunnan Province: <bold>Hekou County</bold>, 17 June 2020, Lang Li et al. <italic>2020064</italic> (HITBC); 18 June 2020, Lang Li et al. <italic>2020071</italic> &amp; <italic>2020072</italic> (HITBC); 25 August 2020, Lang Li and Guan-long Cao, <italic>2020135</italic>, <italic>2020136</italic>, 2020137 &amp; <italic>2020138</italic> (HITBC). 13 May 2022, Lang Li and Dian-yang Zou, <italic>2022027</italic> (HITBC). <bold>Maguan County</bold>, 19 June 2020, Lang Li et al. <italic>2020082</italic>, <italic>2020083</italic> &amp; <italic>2020086</italic> (HITBC); 20 June 2020, Lang Li et al. <italic>2020091</italic>, <italic>2020092</italic>, <italic>2020093</italic>, <italic>2020094</italic>, <italic>2020095 &amp; 2020096</italic> (HITBC); 24 August 2020, Lang Li and Guan-long Cao, <italic>2020127</italic> &amp; <italic>2020128</italic> (HITBC); 2 August 2022, Lang Li et al. <italic>2022034</italic>, <italic>2022035</italic> &amp; <italic>2022036</italic> (HITBC).</p></tp:treatment-sec><tp:treatment-sec><!--Section generated to contain objects referenced in tp:taxon-treatment.--><fig id="F1" position="float" orientation="portrait"><object-id xmlns:xlink="http://www.w3.org/1999/xlink" content-type="doi" xlink:type="simple">10.3897/phytokeys.242.115679.figure1</object-id><object-id xmlns:xlink="http://www.w3.org/1999/xlink" content-type="arpha" xlink:type="simple">472FB63F-0067-5F90-B9B6-2467410DABB0</object-id><label>Figure 1.</label><caption><p>The recorded localities of <italic><tp:taxon-name><tp:taxon-name-part taxon-name-part-type="genus" reg="Alseodaphnopsis">Alseodaphnopsis</tp:taxon-name-part><tp:taxon-name-part taxon-name-part-type="species" reg="hokouensis">hokouensis</tp:taxon-name-part></tp:taxon-name></italic> and <italic><tp:taxon-name><tp:taxon-name-part taxon-name-part-type="genus" reg="Alseodaphnopsis">A.</tp:taxon-name-part><tp:taxon-name-part taxon-name-part-type="species" reg="maguanensis">maguanensis</tp:taxon-name-part></tp:taxon-name></italic> in SE Yunnan, SW China.</p></caption><graphic xmlns:xlink="http://www.w3.org/1999/xlink" xlink:href="phytokeys-242-281_article-115679__-g001.jpg" position="float" orientation="portrait" xlink:type="simple" id="oo_1061318.jpg"><uri content-type="original_file" xlink:type="simple">https://binary.pensoft.net/fig/1061318</uri></graphic></fig></tp:treatment-sec></tp:taxon-treatment>
